# Supplementary material for: Expected Shannon Entropy and Shannon Differentiation between Subpopulations for Neutral Genes under the Finite Island Model
Source: PLoS One. 2015 Jun 11;10(6):e0125471. doi: 10.1371/journal.pone.0125471 (PMC4465833; doi:10.1371/journal.pone.0125471)
Supplement: S7 Appendix — (TXT) [file pone.0125471.s007.txt]

#********************************************************************************
#********************************************************************************
#
# The following R scripts include 3 parts:
# (1).  Script for plotting differentiation measures under IAM-FIM (Figure 1 of Chao et al. 2015)
# (2).  Script for plotting differentiation measures under SMM-FIM (Figure 2 of Chao et al. 2015)
# (3).  Script for data analysis for starling DRD4 and microsatellites data (Tables 2-5 of Chao et al. 2015)
# 
# These R scripts are available under the Creative Commons Attribution NonCommercial ShareAlike (CC-NC-SA) license 
# (http://www.tldrlegal.com/l/CC-NC-SA).
#
# Please cite the following paper to use these R scripts:
# Chao, A., Jost, L., Hsieh, T. C., Ma, K. H., Sherwin, WB., Rollins, LA. (2015) 
# Expected Shannon entropy and Shannon differentiation between subpopulations for neutral genes under the finite island model. PLoS ONE.
#  
# NOTE: The packages "pracma" (Practical Numerical Math Functions) and "foreach" (Foreach looping construct for R) 
# must be installed and loaded before running the scripts. These two packages can be downloaded from CRAN.
#
#********************************************************************************
#********************************************************************************


#################################################################################
#
# (1). R script for plotting differentiation measures under IAM-FIM (Figure 1)
#
#################################################################################

#' Shannon differentiation measure under IAM-FIM model
#' Shannon.IAM(N,n,m,u) is a function of obtaining the expected value of Shannon differentiation index under IAM-FIM model.
#' @param N is the number of diploid individuals in an idealized population.
#' @param n is the number of idealized subpopulations.
#' @param m is the dispersal (or migration) rate per generation.
#' @param u is the mutation rate per generation.
#' @return the expected value of Shannon differentiation index.

Shannon.IAM <- function(N,n,m,u){
  m <- n * m / (n - 1)  
  Gs <- 1/(1+4*N*n*u*(m+u)/(m+n*u))
  Gt <- 1/(1+4*N*n*u+(n-1)*u/(m+u))   
  Qt <- (1/Gt-1)
  
  Ht.1 <- digamma(Qt+1)-digamma(1)
  Hs.1 <- digamma(4*N*(m+u)+1) - integrate(function(y) digamma(4*N*m*y+1)*Qt*(1-y)^(Qt-1), lower=0, upper=1, stop.on.error=FALSE)$v
  
  Ht.2 <- 1-Gt
  Hs.2 <- 1-Gs
  c(Horn=(Ht.1-Hs.1)/log(n))
}

#' Gst under IAM-FIM model
#' Gst.IAM(N,n,m,u) is a function of obtaining the expected value of Gst index under IAM-FIM model.
#' @param N is the number of diploid individuals in an idealized population.
#' @param n is the number of idealized subpopulations.
#' @param m is the dispersal (or migration) rate per generation.
#' @param u is the mutation rate per generation.
#' @return the expected value of Gst index.

Gst.IAM <- function(N,n,m,u){
  m <- n * m / (n - 1)  
  Gs <- 1/(1+4*N*n*u*(m+u)/(m+n*u))
  Gt <- 1/(1+4*N*n*u+(n-1)*u/(m+u))   
  
  Ht.2 <- 1-Gt
  Hs.2 <- 1-Gs
  c(Gst=1-Hs.2/Ht.2)
}

#' Jost's differentiation measure D under IAM-FIM model
#' JostD.IAM(N,n,m,u) is a function of obtaining the expected value of Jost's D index under IAM-FIM model.
#' @param N is the number of diploid individuals in an idealized population.
#' @param n is the number of idealized subpopulations.
#' @param m is the dispersal (or migration) rate per generation.
#' @param u is the mutation rate per generation.
#' @return the expected value of Jost's D index.

JostD.IAM <- function(N,n,m,u){
  m <- n * m / (n - 1)  
  Gs <- 1/(1+4*N*n*u*(m+u)/(m+n*u))
  Gt <- 1/(1+4*N*n*u+(n-1)*u/(m+u))   
  Qt <- (1/Gt-1)
  
  Ht.1 <- digamma(Qt+1)-digamma(1)
  Hs.1 <- digamma(4*N*(m+u)+1) - integrate(function(y) digamma(4*N*m*y+1)*Qt*(1-y)^(Qt-1), lower=0,upper=1, stop.on.error=FALSE)$v
  Ht.2 <- 1-Gt
  Hs.2 <- 1-Gs
  c(D=n/(n-1)*(Ht.2-Hs.2)/(1-Hs.2))
}

## The following script is to plot Fig.1.

install.packages("pracma") # install and import pracma package
library(pracma)

png(filename="IAM.png", width=1200, height=1200)
par(lwd=3, cex.axis=2.5, cex.lab=2, cex.main=2, tcl=-1)
par(mfrow=c(3,3),mgp=c(4,2.5,0), mar=c(8,12,6,1))
N <- 5000
m <- 0.1^seq(3,5,l=50)
D1 <- sapply(m, function(m) Shannon.IAM(N=5000,n=2,m=m,u=0.1^6))
D2 <- sapply(m, function(m) JostD.IAM(N=5000,n=2,m=m,u=0.1^6))
Gst <- sapply(m, function(m) Gst.IAM(N=5000,n=2,m=m,u=0.1^6))
plot(N*m, D1, ylim=range(D1,D2,Gst), type="l",xlab="", ylab="", main="")
lines(N*m, D2, col=1, lty=2)
lines(N*m, Gst, col=2, lty=4)

D1 <- sapply(m, function(m) Shannon.IAM(N=5000,n=2,m=m,u=0.1^5))
D2 <- sapply(m, function(m) JostD.IAM(N=5000,n=2,m=m,u=0.1^5))
Gst <- sapply(m, function(m) Gst.IAM(N=5000,n=2,m=m,u=0.1^5))
plot(N*m, D1, ylim=range(D1,D2,Gst), type="l",xlab="", ylab="", main="")
lines(N*m, D2, col=1, lty=2)
lines(N*m, Gst, col=2, lty=4)

D1 <- sapply(m, function(m) Shannon.IAM(N=5000,n=2,m=m,u=0.1^4))
D2 <- sapply(m, function(m) JostD.IAM(N=5000,n=2,m=m,u=0.1^4))
Gst <- sapply(m, function(m) Gst.IAM(N=5000,n=2,m=m,u=0.1^4))
plot(N*m, D1, ylim=range(D1,D2,Gst), type="l",xlab="", ylab="", main="")
lines(N*m, D2, col=1, lty=2)
lines(N*m, Gst, col=2, lty=4)

N <- 5000
u <- 0.1^seq(3,7,l=50)
D1 <- sapply(u, function(u) Shannon.IAM(N=5000,n=2,m=0.1^5,u=u))
D2 <- sapply(u, function(u) JostD.IAM(N=5000,n=2,m=0.1^5,u=u))
Gst <- sapply(u, function(u) Gst.IAM(N=5000,n=2,m=0.1^5,u=u))
plot(N*u, D1, ylim=c(0,1.25), type="l",xlab="", ylab="", main="", yaxt="n")
lines(N*u, D2, col=1, lty=2)
lines(N*u, Gst, col=2, lty=4)
axis(2, at = c(0.0, 0.2, 0.5, 0.8, 1),  c(0.0, 0.2, 0.5, 0.8, 1))

D1 <- sapply(u, function(u) Shannon.IAM(N=5000,n=2,m=0.1^4,u=u))
D2 <- sapply(u, function(u) JostD.IAM(N=5000,n=2,m=0.1^4,u=u))
Gst <- sapply(u, function(u) Gst.IAM(N=5000,n=2,m=0.1^4,u=u))
plot(N*u, D1, ylim=c(0,1.25), type="l",xlab="", ylab="", main="", yaxt="n")
lines(N*u, D2, col=1, lty=2)
lines(N*u, Gst, col=2, lty=4)
axis(2, at = c(0.0, 0.2, 0.5, 0.8, 1),  c(0.0, 0.2, 0.5, 0.8, 1))

D1 <- sapply(u, function(u) Shannon.IAM(N=5000,n=2,m=0.1^3,u=u))
D2 <- sapply(u, function(u) JostD.IAM(N=5000,n=2,m=0.1^3,u=u))
Gst <- sapply(u, function(u) Gst.IAM(N=5000,n=2,m=0.1^3,u=u))
plot(N*u, D1, ylim=c(0,0.9), type="l",xlab="", ylab="", main="")
lines(N*u, D2, col=1, lty=2)
lines(N*u, Gst, col=2, lty=4)

n <- 2
u <- 0.1^5; m <- u*seq(0.1, 20, l=50)
D1 <- sapply(m, function(m) Shannon.IAM(N=5000,n=2,m=m,u=u))
D2 <- sapply(m, function(m) JostD.IAM(N=5000,n=2,m=m,u=u))
Gst <- sapply(m, function(m) Gst.IAM(N=5000,n=2,m=m,u=u))
plot(m/u/(n-1), D1, ylim=range(D1,D2,Gst), type="l", ylab="", main="", xlab="")
lines(m/u/(n-1), D2, col=1, lty=2)
lines(m/u/(n-1), Gst, col=2, lty=4)

u <- 0.1^4; m <- u*seq(0.1, 20, l=50)
D1 <- sapply(m, function(m) Shannon.IAM(N=5000,n=2,m=m,u=u))
D2 <- sapply(m, function(m) JostD.IAM(N=5000,n=2,m=m,u=u))
Gst <- sapply(m, function(m) Gst.IAM(N=5000,n=2,m=m,u=u))
plot(m/u/(n-1), D1, ylim=range(D1,D2,Gst), type="l", ylab="", main="", xlab="")
lines(m/u/(n-1), D2, col=1, lty=2)
lines(m/u/(n-1), Gst, col=2, lty=4)

u <- 0.1^3; m <- u*seq(0.1, 20, l=50)
D1 <- sapply(m, function(m) Shannon.IAM(N=5000,n=2,m=m,u=u))
D2 <- sapply(m, function(m) JostD.IAM(N=5000,n=2,m=m,u=u))
D2 <- sapply(m, function(m) Gst.IAM(N=5000,n=2,m=m,u=u))
plot(m/u/(n-1), D1, ylim=range(D1,D2,Gst), type="l", ylab="", main="", xlab="")
lines(m/u/(n-1), D2, col=1, lty=2)
lines(m/u/(n-1), Gst, col=2, lty=4)
dev.off()


#################################################################################
#
# (2). R script for plotting differentiation measures under SMM-FIM (Figure 2)
#
#################################################################################


#' Shannon differentiation measure under SMM-FIM model
#' Shannon.SMM(N,n,m,u) is a function of obtaining the expected value of Shannon differentiation index under SMM-FIM model.
#' @param N is the number of diploid individuals in an idealized population.
#' @param n is the number of idealized subpopulations.
#' @param m is the dispersal (or migration) rate per generation.
#' @param u is the mutation rate per generation.
#' @return the expected value of Shannon differentiation index.

Shannon.SMM <- function(N,n,m,u){
  m <- n * m / (n - 1)  
  A <- function(t) { 1 / (4 * N * (m * n / (n - 1) + (1 - cos(t))*u) / (1 + m / ((n - 1) * (1 - cos(t)) * u))) }
  B <- function(t) { 1 / (4 * N * (m * n / (n - 1) + (1 - cos(t))*u) / (m / ((n - 1) * (1 - cos(t)) * u))) }
  Gs.mgf <- function(t) A(t) / (1 + A(t))
  Gd.mgf <- function(t) B(t) / (1 + A(t))
  
  Gd <- integrate(Gd.mgf, lower=0, upper=pi)$v / pi
  Gs <- integrate(Gs.mgf, lower=0, upper=pi)$v / pi
  Gt <- Gs/n+(n-1)/n*Gd
  
  Qt <- (1/Gt^2-1)/2
  at <- (1/Gt-1)/2  
  Kt <- 1/beta(at+1, Qt)
  
  f <- function(x, y){    
    bs <- 4*N*m*(Gs-Gt)/(1-Gs) + 4*N*u*Gs/(1-Gs) - 1
    Ks <- 1/beta(4*N*m*y+bs+1, 4*N*m*(1-y)+4*N*u)
    y * Ks*x^(4*N*m*y+bs-1)*(1-x)^(4*N*m*(1-y)+4*N*u-1)*Kt*y^(at-1)*(1-y)^(Qt-1)
  }
  Ht.1 <- quad(function(y) -y*log(y)*Kt*y^(at-1)*(1-y)^(Qt-1), 0, 1)
  Hs.1 <- quad2d(function(x,y) -x*log(x)*f(x,y), 0, 1, 0, 1, n=101)
  Ht.2 <- 1-Gt
  Hs.2 <- 1-Gs
  c(Horn=(Ht.1-Hs.1)/log(n))
}

#' Gst under SMM-FIM model
#' Gst.SMM(N,n,m,u) is a function of obtaining the expected value of Gst index under SMM-FIM model.
#' @param N is the number of diploid individuals in an idealized population.
#' @param n is the number of idealized subpopulations.
#' @param m is the dispersal (or migration) rate per generation.
#' @param u is the mutation rate per generation.
#' @return the expected value of Gst index.

Gst.SMM <- function(N,n,m,u){
  m <- n * m / (n - 1)  
  A <- function(t) { 1 / (4 * N * (m * n / (n - 1) + (1 - cos(t))*u) / (1 + m / ((n - 1) * (1 - cos(t)) * u))) }
  B <- function(t) { 1 / (4 * N * (m * n / (n - 1) + (1 - cos(t))*u) / (m / ((n - 1) * (1 - cos(t)) * u))) }
  Gs.mgf <- function(t) A(t) / (1 + A(t))
  Gd.mgf <- function(t) B(t) / (1 + A(t))
  
  Gd <- integrate(Gd.mgf, lower=0, upper=pi)$v / pi
  Gs <- integrate(Gs.mgf, lower=0, upper=pi)$v / pi
  Gt <- Gs/n+(n-1)/n*Gd
  
  Ht.2 <- 1-Gt
  Hs.2 <- 1-Gs
  c(Gst=1-Hs.2/Ht.2)
}

#' Jost's D under SMM-FIM model
#' JostD.SMM(N,n,m,u) is a function of obtaining the expected value of Jost's D index under SMM-FIM model.
#' @param N is the number of diploid individuals in an idealized population.
#' @param n is the number of idealized subpopulations.
#' @param m is the dispersal (or migration) rate per generation.
#' @param u is the mutation rate per generation.
#' @return the expected value of Jost's D index.

JostD.SMM <- function(N,n,m,u){
  m <- n * m / (n - 1)  
  A <- function(t) { 1 / (4 * N * (m * n / (n - 1) + (1 - cos(t))*u) / (1 + m / ((n - 1) * (1 - cos(t)) * u))) }
  B <- function(t) { 1 / (4 * N * (m * n / (n - 1) + (1 - cos(t))*u) / (m / ((n - 1) * (1 - cos(t)) * u))) }
  Gs.mgf <- function(t) A(t) / (1 + A(t))
  Gd.mgf <- function(t) B(t) / (1 + A(t))
  
  Gd <- integrate(Gd.mgf, lower=0, upper=pi)$v / pi
  Gs <- integrate(Gs.mgf, lower=0, upper=pi)$v / pi
  Gt <- Gs/n+(n-1)/n*Gd
  
  Ht.2 <- 1-Gt
  Hs.2 <- 1-Gs
  c(D=n/(n-1)*(Ht.2-Hs.2)/(1-Hs.2))
}

# The following script is to plot Fig.2.

png(filename="SMM.png", width=1200, height=1200)
par(lwd=3, cex.axis=2.5, cex.lab=2, cex.main=2, tcl=-1)
par(mfrow=c(3,3),mgp=c(4,2.5,0), mar=c(8,12,6,1))
N <- 5000
m <- 0.1^seq(3,5,l=50)
D1 <- sapply(m, function(m) Shannon.SMM(N=5000,n=2,m=m,u=0.1^6))
D2 <- sapply(m, function(m) JostD.SMM(N=5000,n=2,m=m,u=0.1^6))
Gst <- sapply(m, function(m) Gst.SMM(N=5000,n=2,m=m,u=0.1^6))
plot(N*m, D1, ylim=range(D1,D2,Gst), type="l",xlab="", ylab="", main="")
lines(N*m, D2, col=1, lty=2)
lines(N*m, Gst, col=2, lty=4)

D1 <- sapply(m, function(m) Shannon.SMM(N=5000,n=2,m=m,u=0.1^5))
D2 <- sapply(m, function(m) JostD.SMM(N=5000,n=2,m=m,u=0.1^5))
Gst <- sapply(m, function(m) Gst.SMM(N=5000,n=2,m=m,u=0.1^5))
plot(N*m, D1, ylim=range(D1,D2,Gst), type="l",xlab="", ylab="", main="")
lines(N*m, D2, col=1, lty=2)
lines(N*m, Gst, col=2, lty=4)

D1 <- sapply(m, function(m) Shannon.SMM(N=5000,n=2,m=m,u=0.1^4))
D2 <- sapply(m, function(m) JostD.SMM(N=5000,n=2,m=m,u=0.1^4))
Gst <- sapply(m, function(m) Gst.SMM(N=5000,n=2,m=m,u=0.1^4))
plot(N*m, D1, ylim=range(D1,D2,Gst), type="l",xlab="", ylab="", main="")
lines(N*m, D2, col=1, lty=2)
lines(N*m, Gst, col=2, lty=4)

N <- 5000
u <- 0.1^seq(3,7,l=50)
D1 <- sapply(u, function(u) Shannon.SMM(N=5000,n=2,m=0.1^5,u=u))
D2 <- sapply(u, function(u) JostD.SMM(N=5000,n=2,m=0.1^5,u=u))
Gst <- sapply(u, function(u) Gst.SMM(N=5000,n=2,m=0.1^5,u=u))
plot(N*u, D1, ylim=c(0,0.8), type="l",xlab="", ylab="", main="")
lines(N*u, D2, col=1, lty=2)
lines(N*u, Gst, col=2, lty=4)

D1 <- sapply(u, function(u) Shannon.SMM(N=5000,n=2,m=0.1^4,u=u))
D2 <- sapply(u, function(u) JostD.SMM(N=5000,n=2,m=0.1^4,u=u))
Gst <- sapply(u, function(u) Gst.SMM(N=5000,n=2,m=0.1^4,u=u))
plot(N*u, D1, ylim=c(0,0.45), type="l",xlab="", ylab="", main="")
lines(N*u, D2, col=1, lty=2)
lines(N*u, Gst, col=2, lty=4)

D1 <- sapply(u, function(u) Shannon.SMM(N=5000,n=2,m=0.1^3,u=u))
D2 <- sapply(u, function(u) JostD.SMM(N=5000,n=2,m=0.1^3,u=u))
Gst <- sapply(u, function(u) Gst.SMM(N=5000,n=2,m=0.1^3,u=u))
plot(N*u, D1, ylim=c(0,0.1), type="l",xlab="", ylab="", main="")
lines(N*u, D2, col=1, lty=2)
lines(N*u, Gst, col=2, lty=4)

n <- 2
u <- 0.1^5; m <- u*seq(0.1, 20, l=50)
D1 <- sapply(m, function(m) Shannon.SMM(N=5000,n=2,m=m,u=u))
D2 <- sapply(m, function(m) JostD.SMM(N=5000,n=2,m=m,u=u))
Gst <- sapply(m, function(m) Gst.SMM(N=5000,n=2,m=m,u=u))
plot(m/u/(n-1), D1, ylim=range(D1,D2,Gst), type="l", ylab="", main="", xlab="")
lines(m/u/(n-1), D2, col=1, lty=2)
lines(m/u/(n-1), Gst, col=2, lty=4)

u <- 0.1^4; m <- u*seq(0.1, 20, l=50)
D1 <- sapply(m, function(m) Shannon.SMM(N=5000,n=2,m=m,u=u))
D2 <- sapply(m, function(m) JostD.SMM(N=5000,n=2,m=m,u=u))
Gst <- sapply(m, function(m) Gst.SMM(N=5000,n=2,m=m,u=u))
plot(m/u/(n-1), D1, ylim=range(D1,D2,Gst), type="l", ylab="", main="", xlab="")
lines(m/u/(n-1), D2, col=1, lty=2)
lines(m/u/(n-1), Gst, col=2, lty=4)


u <- 0.1^3; m <- u*seq(0.1, 20, l=50)
D1 <- sapply(m, function(m) Shannon.SMM(N=5000,n=2,m=m,u=u))
D2 <- sapply(m, function(m) JostD.SMM(N=5000,n=2,m=m,u=u))
D2 <- sapply(m, function(m) Gst.SMM(N=5000,n=2,m=m,u=u))
plot(m/u/(n-1), D1, ylim=range(D1,D2,Gst), type="l", ylab="", main="", xlab="")
lines(m/u/(n-1), D2, col=1, lty=2)
lines(m/u/(n-1), Gst, col=2, lty=4)

dev.off()

#################################################################################
#
# (3). Data analysis for DRD4 and microsatellites starling data (Table 2-5)
#
#################################################################################


#-----------------------------
# Part a. Estimating functions
#-----------------------------

#' Estimation of the inverse of gene identity.
#' Est.D2(x, method) is a function of obtaining the inverse of gene identity
#' @param x is the vector of allele frequencies.
#' @param method is a character to select estimating method ("MLE" for using 
#'  observed value, "NUE" for using nearly unbiased estimate).
#' @return the value of the estimated inverse of gene identity.

Est.D2 <- function(x, method="NUE"){
  me.1=function(x){
    p=x/sum(x)
    1/sum(p^2)
  }
  
  me.2=function(x){
    n=sum(x)
    p=x/n
    if(sum(x==1)!=n)
      return((n-1)/(n*sum(p^2)-1))
    else 
      return(n*(n+1)/2)
  }
  
  if(method=="NUE"){  me.2(x)
  } else {me.1(x)}
}

#' Estimation of Shannon entropy for an isolated population
#' Est.entropy(x, method) is a function of obtaining Shannon entropy estimate
#' @param x is the vector of allele frequencies.
#' @param method is a character to select estimating method ("MLE" for using
#'  observed value, "C-S" for using Chao and Shen 2003, "Chao" for using Chao et al. 2013).
#' @return the estimated value of Shannon entropy.

Est.entropy <- function(x, method="Chao"){
  x <- x[x>0]
  n <- sum(x)
  f1 <- sum(x==1)
  Chat <- 1 - f1/n
  phat <- Chat*x/n
  phat <- phat[phat>0]
  if(method=="C-S"){
    sum((-phat*log(phat))/(1 - (1-phat)^n))
  } else if(method=="Chao"){
    f1 <- sum(x==1)
    f2 <- sum(x==2)
    UE <- sum(x/n*(digamma(n)-digamma(x)))
    A <- 1 - (n-1)*f1/((n-1)*f1+2*max(f2,1))
    B <- 0
    if(A > 0) B <- f1/n*(1-A)^(-n+1)*(-log(A)-sum(sapply(1:(n-1),function(k){1/k*(1-A)^k})))
    ifelse(is.na(B), UE, UE + B)
  } else {
    sum(-x/n*log(x/n))  #MLE
  }
}


#' Fun2(x), UMVUE of sum(p^2)
#' @param x is the vector of allele frequencies.
#' @return the estimated value.

Fun2 <- function(x){
  n <- sum(x)
  sum(x*(x-1)/n/(n-1))
}

#' Fun3(x), UMVUE of sum(p^3)
#' @param x is the vector of allele frequencies.
#' @return the estimated value.

Fun3 <- function(x){
  n <- sum(x)
  sum(x*(x-1)*(x-2)/n/(n-1)/(n-2))
}


#' Estimation of Ht (heterozygosity of total population)
#' Est.Ht(Mat, method) is a function of obtaining heterozygosity of total population.
#' @param Mat is a data frame of allele frequencies for subpopulations.
#' @param method is a character to select estimating method ("MLE" for using observed value, "ue" for unbiased estimate).
#' @return the estimated Ht.

Est.Ht <- function(Mat, method="ue"){
  pij <- sweep(Mat, 2, colSums(Mat), "/")
  pi. <- rowMeans(pij)
  N <- ncol(Mat)
  if(method=="ue"){
    Gd <- (N^2*sum(pi.^2) - sum(pij^2))/N^2
    Gs <- sum(apply(Mat,2,Fun2))/N^2
    1 - (Gs+Gd)
  } else {
    1-sum(pi.^2)  #MLE
  }
}

#' Estimation of Shannon entropy of total population
#' Est.GammaEntropy(Mat, method) is a function of obtaining entropy of total population.
#' @param Mat is a data frame of allele frequencies for all subpopulations.
#' @param method is a character to select estimating method ("MLE" for using observed value, "H-T" for Horvitz-Thompson method).
#' @return the estimated Shannon entropy of total population.

Est.GammaEntropy <- function(Mat, method="H-T"){
  n <- apply(Mat, 2, sum)
  N <- ncol(Mat)
  pij <- sweep(Mat, 2, colSums(Mat), "/")
  pi. <- rowMeans(pij)
  
  if(method=="H-T"){
    Cj <- 1 - apply(Mat,2,function(x)sum(x==1)/sum(x))
    tmpFun <- function(Mat){
      tmp <- rowSums(Mat)==1
      if(sum(tmp)==0){
        rep(0,ncol(Mat))
      } else if(sum(tmp)==1){
        Mat[tmp,]
      } else {
        colSums(Mat[tmp,])
      }
    }
    
    Ct <- 1 - mean(tmpFun(Mat)/n)
    A <- matrix(0,ncol=ncol(Mat), nrow=nrow(Mat))
    for(j in 1:N){
      A[,j] <- (1-Cj[j]*pij[,j])^n[j]
    }
    
    -sum(Ct*pi.*log(Ct*pi.)/(1-apply(A,1,prod)), na.rm=TRUE)
  } else{
    pi. <- pi.[pi.>0]
    -sum(pi.*log(pi.))  #MLE
  }
}


#------------------------------------------------------
# Part b. Isolated population (output in Tables 2 and 4)
#------------------------------------------------------

# Import data
DRD4 <- data.frame(
  G1=c(8,54,2,1,23,22,10,15,3,1,1,2,1,1,0,1,0,1,0,0,0,0,0,0,0,0,0,0,0,0,0,0,0,0,0,0,0,0),
  G2=c(9,3,0,0,6,11,2,1,0,9,0,0,8,1,1,1,0,0,0,0,0,0,0,0,0,0,0,0,0,0,0,0,0,0,0,0,0,0),
  G3=c(36,70,89,3,11,15,2,14,31,79,0,0,10,4,0,23,7,22,16,1,1,18,17,2,2,2,2,1,1,1,1,1,1,3,0,0,0,0),
  G4=c(12,14,13,0,2,7,2,8,13,48,0,0,5,3,0,8,2,8,4,0,0,7,3,0,4,0,1,1,0,0,0,0,0,7,1,1,1,1)
)
dat <- list(DRD4)

# Estimating diversity parameters
n <- ncol(dat[[1]])
Ga <- lapply(dat, function(Mat) apply(Mat,2,Fun2))
Q.IAM <- lapply(Ga, function(Ga) 1/Ga-1)
Q.SMM <- lapply(Ga,function(Ga) (1/Ga^2-1)/2)
B.SMM <- lapply(Ga,function(Ga) (1/Ga-1)/2)
H1a.SMM <- lapply(Ga, function(Ga){
  Q.SMM <- (1/Ga^2-1)/2
  B.SMM <- (1/Ga-1)/2
  digamma(Q.SMM+B.SMM+1)-digamma(B.SMM+1)
})

H1a.IAM <- lapply(Q.IAM, function(Q.IAM) digamma(Q.IAM+1)-digamma(1))
H1a.est <- lapply(dat, function(Mat) apply(Mat,2,Est.entropy,method="C-W"))

# Using bootstrap method to compute estimated variance
Boot <- array(0,c(1000,1,4))
set.seed(123)
for(i in 1:1000){
  Mat.sub <- lapply(dat, function(Mat) apply(Mat,2,function(x){rmultinom(1,sum(x),x)}))
  Boot[i,,] <- matrix(unlist(lapply(Mat.sub, function(Mat.sub) apply(Mat.sub,2,Est.entropy,method="C-W"))),ncol=n ,byrow=TRUE)
}

Boot.Ga <- array(0,c(1000,1,4))
set.seed(123)
for(i in 1:1000){
  Mat.sub <- lapply(dat, function(Mat) apply(Mat,2,function(x){rmultinom(1,sum(x),x)}))
  Boot.Ga[i,,] <- matrix(unlist(lapply(Mat.sub, function(Mat.sub) apply(Mat.sub,2,Fun2))),ncol=4,byrow=TRUE)
}
1 - colMeans(matrix(unlist(Ga), ncol=4, byrow=1))

apply(Boot.Ga,3,function(x) sd(rowMeans(1-x)))


Boot.Q.IAM <- apply(Boot.Ga[,1,], 2, function(Ga) 1/Ga-1)
Boot.H1a.IAM <- apply(Boot.Q.IAM, 2, function(Q.IAM) digamma(Q.IAM+1)-digamma(1))
colMeans(Boot.H1a.IAM)
round(apply(Boot.H1a.IAM,2,sd),4)


Ha.se.avg <- apply(Boot[,1,],2,sd)
Ha.est.avg <- apply(matrix(unlist(H1a.est),ncol=n,byrow=TRUE),2,mean)
LCL <- Ha.est.avg  - 1.96*Ha.se.avg
UCL <- Ha.est.avg  + 1.96*Ha.se.avg
Q.IAM.avg <- apply(matrix(unlist(Q.IAM),ncol=n,byrow=TRUE),2,mean)
Ha.IAM.avg <- apply(matrix(unlist(H1a.IAM),ncol=n,byrow=TRUE),2,mean)
Q.SMM.avg <- apply(matrix(unlist(Q.SMM),ncol=n,byrow=TRUE),2,mean)
B.SMM.avg <- apply(matrix(unlist(B.SMM),ncol=n,byrow=TRUE),2,mean)
Ha.SMM.avg <-  apply(matrix(unlist(H1a.SMM),ncol=n,byrow=TRUE),2,mean)


# return Table 2 (Table 4 is similar)
out.DRD4 <- rbind(Q.IAM.avg, Ha.IAM.avg, Q.SMM.avg, B.SMM.avg, Ha.SMM.avg,
                  Ha.est.avg,Ha.se.avg,LCL=LCL,UCL=UCL)
out.DRD4 <- rbind(out.DRD4, rb.IAM=(Ha.IAM.avg-Ha.est.avg)/Ha.IAM.avg, rb.SMM=(Ha.SMM.avg-Ha.est.avg)/Ha.SMM.avg)
colnames(out.DRD4) <- c("Gp1", "Gp2", "Gp3", "Gp4")
#colnames(out.DRD4) <- names(fau)
round(out.DRD4 ,4)


#------------------------------------------------------
# Part c. Total population (output in Tables 3 and 5)
#------------------------------------------------------


# Estimating diversity parameters
Mat <- DRD4
n <- ncol(Mat)
Lambda <- mean(apply(Mat,2,Fun2))
Tau <- mean(apply(Mat,2,Fun3))
a <- (Lambda/Tau-1)/(1/Lambda-Lambda/Tau)-1
b <- (Lambda/Tau-1)*(a+2)
Qt <- 1/(1-Est.Ht(Mat,"ue"))-1
Qa <- 1/(apply(Mat,2,Fun2))-1

AlphaEntropy.approx <- function(n=n, Ht=Ht, Hs=Hs){
  w = 1-1/n
  Qt <- Ht/(1-Ht)
  Fun <- function(y){ digamma((w*Hs/(Ht-Hs)-(1-w)*Hs/(1-Ht))*y+1)*Qt*(1-y)^(Qt-1)}
  H1.s <- digamma((Ht-Hs/n)/(Ht-Hs)) - integrate(Fun, lower=0, upper=1)$v
  H1.s
}

H1s.IAM <- AlphaEntropy.approx(n=4,Ht=1-1/(Qt+1),Hs=mean(1-1/(Qa+1)))
H1s.est <- mean(apply(Mat,2,Est.entropy, "C-W"))
H1t.est <- Est.GammaEntropy(Mat,method="H-T")
H1t.IAM <- digamma(Qt+1) - digamma(1)
Horn.est <- (H1t.est-H1s.est)/log(n)
Shannon.IAM <- (H1t.IAM-H1s.IAM)/log(n)


# Using bootstrap method to compute estimated variance
Quick.Meta <- function(Mat){
  n <- ncol(Mat)
  H1s.est <- mean(apply(Mat,2,Est.entropy, "C-W"))
  H1t.est <- Est.GammaEntropy(Mat,method="H-T")
  Horn.est <- (H1t.est-H1s.est)/log(n)
  cbind(H1t.est, H1s.est, Horn.est)
}


Boot <- array(0,c(1000,3))
Boot.Qt <- 0
Boot.Qa <- matrix(0,1000,4)
set.seed(123)
for(i in 1:1000){
  Mat.sub <- apply(Mat,2,function(x){rmultinom(1,sum(x),x)})
  Boot[i,] <- Quick.Meta(Mat.sub)
  Boot.Qt[i] <- 1/(1-Est.Ht(Mat.sub,"ue"))-1
  Boot.Qa[i,] <- 1/(apply(Mat.sub,2,Fun2))-1
}
H1.est <- Quick.Meta(Mat)
H1.se <- apply(Boot,2,sd)
H1.IAM <- c(H1t.IAM,H1s.IAM,Shannon.IAM)

# return Table 3 (Table 5 is similar)
out <- rbind(H1.est, H1.se, H1.IAM,(H1.IAM-H1.est)/H1.est)
rownames(out) <- c("Est", "Std", "IAM", "RB")
round(out,4)


install.packages("foreach") # install and import foreach package
library(foreach)
Boot.H1s.IAM <- foreach(i=1:1000, .combine = c)%do%{
  Qt <- Boot.Qt[i]
  Qa <- Boot.Qa[i,]
  AlphaEntropy.approx(n=4,Ht=1-1/(Qt+1),Hs=mean(1-1/(Qa+1)))
}
Boot.H1t.IAM <- digamma(Boot.Qt+1) - digamma(1)
sd(Boot.H1s.IAM)
sd(Boot.H1t.IAM)
